# Supplementary material for: The impact of kit, environment, and sampling contamination on the observed microbiome of bovine milk
Source: mSystems. 2024 May 24;9(6):e01158-23. doi: 10.1128/msystems.01158-23 (PMC11237780; doi:10.1128/msystems.01158-23)
Supplement: File S2 — All the taxa and the sum of corresponding reads across all samples, for Fig. 3, 4, 7, and 8. [file msystems.01158-23-s0002.xlsx]

## Sheet: Sheet1
The list of all the taxa and the sum of reads across all samples in Figures 3, 4, 7, and 8.
Figure 2			Figure 3			Figure 4			Figure 7					Figure 8
Panle C	sum of reads		Panel G	sum of reads		Panel C	sum of reads		Panel A	sum of reads	Panel B	sum of reads		taxa	sum of reads
Listeria	105593		Clostridium sensu stricto 1	700609		Corynebacterium	219160		Firmicutes	5266670	NA	1838485		Acinetobacter	98212
Pseudomonas	65894		Turicibacter	260431		NA	185930		Bacteroidota	1911547	Clostridium sensu stricto 1	606508		Staphylococcus	94709
Bacillus	7489		Romboutsia	171082		UCG-005	117711		Actinobacteriota	1714732	Corynebacterium	598998		Corynebacterium	49838
NA	6379		Pseudomonas	163075		Bacteroides	114921		Proteobacteria	1703277	Acinetobacter	435900		Aerococcus	48479
Salmonella	475		Streptococcus	139675		Methanobrevibacter	106927		Euryarchaeota	309662	Staphylococcus	410707		Streptococcus	30177
Lactobacillus	98		Unknown	115399		Weissella	106106		NA	138835	Bacteroides	339280		Pseudomonas	13518
Acinetobacter	15		Terrisporobacter	110207		Succinivibrio	80469		Spirochaetota	100400	Turicibacter	304343		Enterococcus	4969
Corynebacterium	13		Halomonas	76089		Kocuria	79237		Patescibacteria	80515	UCG-005	300501		Micrococcus	3066
Aerococcus	5		Rothia	45647		Acinetobacter	68153		Chloroflexi	75178	Kocuria	289552		Stenotrophomonas	2547
Piscicoccus	5		Chryseobacterium	38783		Staphylococcus	61775		Planctomycetota	73575	Methanobrevibacter	278541		Mycoplasma	2124
Leuconostoc	2		Curvibacter	34473		Aerococcus	55158		Cyanobacteria	73440	Aerococcus	253806		Bacillus	855
			Corynebacterium	20709		Ruminobacter	44708		Verrucomicrobiota	67126	Weissella	249416		Trueperella	688
			Delftia	19934		Turicibacter	43456		Crenarchaeota	52673	Rikenellaceae RC9 gut group	222791		Lactococcus	587
			Devosia	13299		Prevotellaceae UCG-003	39679		Acidobacteriota	46236	Streptococcus	184264		Klebsiella	569
			Cloacibacterium	13099		Bifidobacterium	39348		Desulfobacterota	29900	Succinivibrio	161947		Yersinia	518
			Anaerobacillus	11267		Lachnospiraceae NK3A20 group	36104		Halobacterota	25557	Romboutsia	152626		Aeromonas	464
			Neisseria	10941		Rikenellaceae RC9 gut group	34156		Fusobacteriota	21122	Prevotella	144664		Citrobacter	109
			Enhydrobacter	9473		Acetitomaculum	32698		Campylobacterota	18573	Prevotellaceae UCG-003	127452		Nocardia	76
			Micrococcus	8177		Phascolarctobacterium	30157		Myxococcota	14194	Pseudomonas	124193
			Peptoniphilus	7940		Paeniclostridium	28221		Gemmatimonadota	14025	Christensenellaceae R-7 group	110761
			Thermus	7872		Treponema	27775		Deinococcota	9534	Alistipes	103520
			Christensenellaceae R-7 group	7125		Marvinbryantia	25138		Fibrobacterota	7482	Brachybacterium	103439
			Coxiella	6868		Alistipes	25028		Synergistota	4767	Ruminobacter	99457
			Lachnospiraceae UCG-007	6678		Escherichia-Shigella	24406		Bdellovibrionota	4470	Treponema	97500
			Blautia	6295		Brachybacterium	20634		Thermoplasmatota	2636	Lachnospiraceae NK3A20 group	96805
			Psychrobacter	6017		Atopostipes	20043		Latescibacterota	2586	Rothia	96788
			Prevotellaceae NK3B31 group	5945		Pediococcus	18569		Methylomirabilota	2099	Terrisporobacter	96258
			Acetitomaculum	5046		Christensenellaceae R-7 group	15554		Nitrospirota	1504	Acetitomaculum	96195
			Cutibacterium	5029		Prevotella	15388		Armatimonadota	1391	Bifidobacterium	86339
			Anaerococcus	4942		Alloprevotella	15272		Sumerlaeota	1236	Anoxybacillus	79782
			Lawsonella	4901		Clostridioides	14533		Thermotogota	1119	Ruminococcus	77348
			Peptococcus	4145		Anaerosporobacter	14039		WPS-2	893	Marvinbryantia	71487
			Ornithinimicrobium	4026		Jeotgalicoccus	10816		Elusimicrobiota	728	Phascolarctobacterium	71287
			Bosea	3948		Olsenella	10288		RCP2-54	429	Atopostipes	69854
			Schlegelella	3646		Clostridium sensu stricto 1	9490		NB1-j	361	Alloprevotella	64167
			Granulicatella	3520		Facklamia	9426		Dependentiae	165	Chryseobacterium	60990
			Achromobacter	3403		Glutamicibacter	9122		Entotheonellaeota	149	Sphingobacterium	59129
			Lachnospiraceae XPB1014 group	3179		Roseburia	8723		WS2	146	Paeniclostridium	57434
			Prevotella	2802		Dietzia	8526		Nanoarchaeota	95	Psychrobacter	52638
			Pseudorhodoferax	2734		Agathobacter	8384		Abditibacteriota	91	Anaerosporobacter	52231
			Caulobacter	2630		Chishuiella	8197		MBNT15	27	Escherichia-Shigella	49860
			Sphingomonas	2402		Psychrobacter	7801		Hydrogenedentes	24	Paracoccus	49804
			Lachnospiraceae AC2044 group	2236		[Ruminococcus] gauvreauii group	7756		FCPU426	20	Jeotgalicoccus	45736
			Anaerovibrio	2114		Anaerovibrio	6777		SAR324 clade(Marine group B)	19	Olsenella	45403
			Nosocomiicoccus	2090		Brevibacterium	6682				Halomonas	44567
			Sphingobacterium	2013		Ruminococcus	6381				Pediococcus	42847
			UCG-005	1817		Leuconostoc	6199				Bergeyella	40913
			Lactobacillus	1799		Lactobacillus	6082				Flavobacterium	40500
			Alcanivorax	1785		Coprococcus	5927				Alysiella	40088
			Marvinbryantia	1724		Romboutsia	5833				Facklamia	38798
			NK4A214 group	1646		Caryophanon	5159				Lactobacillus	36527
			Actinomyces	1613		Lactiplantibacillus	5146				[Ruminococcus] gauvreauii group	35483
			Acidibacter	1604		Jeotgalibaca	5021				Brevibacterium	34803
			UCG-008	1581		Lactococcus	4908				TM7a	34529
			Massilia	1518		UCG-001	4781				Lachnospiraceae AC2044 group	32189
			Allorhizobium-Neorhizobium-Pararhizobium-Rhizobium	1479		[Ruminococcus] torques group	4742				Akkermansia	31802
			Limosilactobacillus	1474		NK4A214 group	4472				Candidatus Saccharimonas	31535
			Moraxella	1450		Incertae Sedis	4444				Glutamicibacter	31041
			Aquamicrobium	1216		Actinomyces	4443				Methanosphaera	30992
			Clostridium sensu stricto 6	1212		Campylobacter	4400				Clostridioides	30651
			Alkalibacterium	1140		Parasutterella	4386				Roseburia	28341
			Pleomorphomonas	1138		Kurthia	4193				Prevotellaceae UCG-001	27962
			Brevundimonas	1114		Candidatus Saccharimonas	4132				Agathobacter	27386
			Akkermansia	1083		Family XIII AD3011 group	4014				Coprococcus	27282
			Paucibacter	1043		Mogibacterium	3649				NK4A214 group	26949
			Jeotgalibaca	1027		Candidatus Stoquefichus	3545				Actinomyces	26585
			Bradyrhizobium	1021		Lachnospiraceae AC2044 group	3544				Family XIII AD3011 group	26570
			Helcococcus	996		Lachnospiraceae UCG-001	3524				Bibersteinia	25701
			Atopostipes	945		Knoellia	2915				Methanocorpusculum	25507
			Roseburia	903		Ornithinimicrobium	2687				Blautia	24223
			Bacteroides	846		Prevotellaceae Ga6A1 group	2555				Dietzia	23666
			Alloprevotella	843		Lachnospiraceae UCG-009	2536				Leuconostoc	23619
			Okibacterium	802		Frisingicoccus	2503				Ornithinimicrobium	21770
			Eikenella	743		Prevotella_9	2303				Jeotgalibaca	21301
			UCG-002	709		Salinicoccus	2053				Erysipelothrix	20029
			Gemmatimonas	664		Sphingobacterium	1913				Mailhella	20021
			Oscillospira	562		Cellulosilyticum	1789				Paludibacter	19945
			Family XIII AD3011 group	545		UCG-004	1772				Mogibacterium	19487
			Mogibacterium	527		Lachnospiraceae NK4A136 group	1736				Enhydrobacter	19277
			Anaerosporobacter	517		EMP-G18	1714				Chishuiella	18975
			Vagococcus	494		Anaeroplasma	1583				Caryophanon	18910
			Porphyromonas	481		Vibrio	1558				Pseudoxanthomonas	18708
			Lysobacter	450		Dorea	1541				Lactiplantibacillus	18460
			Arenimonas	430		[Eubacterium] brachy group	1533				Anaerovibrio	17544
			Sharpea	422		Bibersteinia	1528				Micrococcus	17032
			Nitrospira	381		Lachnospiraceae UCG-004	1487				Devosia	16979
			Bacillus	374		Pseudarthrobacter	1359				Monoglobus	16920
			Burkholderia-Caballeronia-Paraburkholderia	369		Lachnoclostridium	1338				Candidatus Nitrocosmicus	16682
			Flavobacterium	355		Lachnospiraceae NK4B4 group	1303				Ureibacillus	16536
			Serinicoccus	349		Micrococcus	1186				UCG-001	16358
			Cellulomonas	316		Bogoriella	1167				Campylobacter	16249
			Streptomyces	315		Carnobacterium	1152				Microvirga	15997
			Paenisporosarcina	311		Negativibacillus	1095				HT002	15564
			Solirubrobacter	303		Fournierella	1067				Lachnospiraceae UCG-007	15355
			Gaiella	297		Lachnospiraceae UCG-010	1052				Ottowia	15205
			[Eubacterium] brachy group	295		Colidextribacter	946				Empedobacter	14616
			Planomicrobium	291		Monoglobus	942				Nocardioides	14297
			Dietzia	285		Ligilactobacillus	889				Incertae Sedis	14239
			W5053	270		Succiniclasticum	878				[Ruminococcus] torques group	14145
			Hyphomicrobium	261		Lachnospiraceae UCG-007	788				Globicatella	14087
			Marmoricola	249		Candidatus Nitrocosmicus	785				Cellulosilyticum	14058
			Opitutus	241		Globicatella	783				Lachnospiraceae UCG-009	13663
			Algoriphagus	238		Tetragenococcus	777				[Eubacterium] brachy group	13393
			Pseudarthrobacter	229		Prevotellaceae UCG-004	625				Fusobacterium	13336
			Prevotellaceae UCG-001	225		Ornithinicoccus	620				Lachnospiraceae UCG-001	13225
			Bergeyella	211		HT002	612				Sphingomonas	13062
			Ilumatobacter	211		Streptococcus	562				Frisingicoccus	12921
			Archangium	192		Citricoccus	552				Auricoccus-Abyssicoccus	12917
			Piscinibacter	184		Erysipelothrix	540				Dorea	12766
			Rubrobacter	184		Bergeyella	527				Lactococcus	12708
			Facklamia	171		Planococcus	514				Prevotellaceae Ga6A1 group	12090
			[Eubacterium] nodatum group	169		Anaerovorax	489				Enterococcus	12001
			Peptostreptococcus	164		Nocardioides	430				Delftia	11737
			Pseudaminobacter	164		Saccharofermentans	422				Cloacibacterium	11399
			OLB17	161		Loigolactobacillus	415				Moraxella	11364
			RB41	160		Marinomonas	407				Kurthia	11305
			Skermanella	159		Oceaniovalibus	399				UCG-004	11285
			Lachnospiraceae NK4B4 group	149		Parvibacter	399				Curvibacter	10872
			Parapusillimonas	144		FD2005	366				Coxiella	10831
			Pedobacter	134		Flaviflexus	329				Moheibacter	10740
			Limnohabitans	133		Blautia	306				Succinivibrionaceae UCG-002	10610
			Cerasicoccus	130		Tessaracoccus	306				Nesterenkonia	10588
			Hassallia	130		Timonella	305				Limosilactobacillus	10582
			Agathobacter	128		[Eubacterium] ruminantium group	302				Luteimonas	10537
			Pseudarcobacter	127		Alysiella	294				Knoellia	10206
			Candidatus Stoquefichus	123		[Eubacterium] ventriosum group	290				Parasutterella	10180
			Atopobium	118		Butyricicoccus	283				Methylobacterium-Methylorubrum	10004
			Solibacillus	117		Luteimonas	277				Anaeroplasma	9994
			TM7a	117		UCG-009	259				Prevotella_7	9989
			Thermomonas	115		Lachnospiraceae FCS020 group	256				Leucobacter	9974
			Cellvibrio	106		Lysinibacillus	225				Prevotellaceae NK3B31 group	9961
			[Eubacterium] ventriosum group	101		Cellulomonas	224				Gaiella	9908
			Phenylobacterium	95		Limosilactobacillus	223				Pseudoclavibacter	9866
			Kribbella	94		[Eubacterium] hallii group	215				Ignavigranum	9841
			Nocardioides	90		Chryseobacterium	146				Comamonas	9621
			Reyranella	88		Bacillus	127				Tepidimonas	9513
			Bryobacter	87		Family XIII UCG-001	117				Lachnospiraceae UCG-010	9243
			Lachnospiraceae UCG-004	86		Desulfitispora	112				Sphingobium	8920
			Paracoccus	84		Atopobium	111				Mannheimia	8847
			Microvirga	83		[Bacteroides] pectinophilus group	109				Geobacillus	8814
			Candidatus Alysiosphaera	82		Iamia	107				Aerosphaera	8752
			Syntrophococcus	80		Georgenia	104				Cutibacterium	8732
			Nitrosospira	78		Lachnospira	99				Anaerococcus	8664
			Thermicanus	78		Garicola	95				Candidatus Stoquefichus	8663
			Blastococcus	77		Pseudomonas	87				Parabacteroides	8601
			MND1	76		Methanosphaera	83				Tissierella	8417
			Acidipila-Silvibacterium	73		Ignavigranum	80				Weeksella	8379
			Haliangium	72		Microbacterium	75				Methyloversatilis	8356
			Dubosiella	70		Akkermansia	66				Lachnospiraceae UCG-004	8325
			Trueperella	68		Oerskovia	66				EMP-G18	8226
			Buttiauxella	67		Devosia	61				Atopobium	8098
			Glutamicibacter	66		Prevotellaceae UCG-001	60				Prevotella_9	7894
			Rhodoplanes	66		Fusobacterium	58				Succinivibrionaceae UCG-001	7837
			Aequorivita	64		Candidatus Nitrososphaera	57				Candidatus Nitrososphaera	7801
			Thermobacillus	61		Sphingobium	46				Lachnospiraceae XPB1014 group	7784
			Ornithobacterium	56		RB41	42				Centipeda	7696
			DNF00809	52		Leptotrichia	40				Thermus	7574
			Adhaeribacter	51		Yersinia	38				Flaviflexus	7469
			Altererythrobacter	51		Cellvibrio	34				[Eubacterium] hallii group	7438
			Pedomicrobium	46		Mailhella	34				Collinsella	7413
			Blastopirellula	39		Flavobacterium	33				Fibrobacter	7372
			IS-44	39		Sumerlaea	33				Porphyromonas	7208
			Gemmobacter	37		Lysobacter	30				Bogoriella	7183
			Pseudoclavibacter	37		Veillonella	28				Uruburuella	7170
			Sphingobium	35		Castellaniella	27				Microbacterium	7120
			Colidextribacter	34		Pseudochrobactrum	26				Prevotellaceae UCG-004	6968
			Empedobacter	34		Anaerococcus	23				dgA-11 gut group	6956
			Leadbetterella	34		dgA-11 gut group	23				UCG-002	6799
			possible genus 04	34		Neorhizobium	21				Actinobacillus	6753
			Edaphobaculum	33		Anaerostipes	20				Lachnospiraceae NK4A136 group	6714
			Fastidiosipila	33		Methanocorpusculum	20				Propioniciclava	6651
			Granulicella	31		Parabacteroides	20				Desulfovibrio	6636
			Erysipelothrix	30		[Eubacterium] nodatum group	19				Gemmobacter	6618
			Peredibacter	30		Steroidobacter	17				Acidovorax	6449
			Solobacterium	30		Oscillibacter	16				[Eubacterium] nodatum group	6448
			Ignatzschineria	28		SH-PL14	16				Luteococcus	6431
			Oribacterium	28		Chloronema	15				Lachnoclostridium	6351
			Sphingorhabdus	28		Erysipelatoclostridium	15				Gardnerella	6329
			Prosthecobacter	27		Leucobacter	15				Stenotrophomonas	6286
			Acetobacter	26		TM7a	15				Salinicoccus	6285
			Pseudoxanthomonas	26		Comamonas	14				Intestinibacter	6227
			Ammoniibacillus	25		Enterococcus	14				Pseudarthrobacter	6140
			Hymenobacter	25		Pseudoclavibacter	14				Mycoplasma	6089
			OM27 clade	25		Sutterella	14				Altererythrobacter	6060
			Tissierella	24		Faecalitalea	13				Anaerostipes	5940
			Stenotrophomonas	23		Lentilactobacillus	13				Caviibacter	5880
			Paludibacter	19		Tissierella	13				Murdochiella	5823
			Terrimicrobium	19		DNF00809	12				Afipia	5788
			Arcobacter	18		Gemmata	12				Lachnospiraceae NK4B4 group	5706
			Elusimicrobium	18		Paracoccus	12				Saccharofermentans	5516
			Lacticigenium	18		Stenotrophomonas	12				Family XIII UCG-001	5478
			Erysipelotrichaceae UCG-009	17		Aerosphaera	11				Anaerobacillus	5402
			Niabella	17		Candidatus Soleaferrea	11				Brevundimonas	5297
			Oceanisphaera	17		Mannheimia	11				Trichococcus	5288
			Oligoflexus	17		Vicinamibacter	11				UCG-009	5250
			Rikenellaceae RC9 gut group	12		Empedobacter	10				Ornithinicoccus	5243
			Dysgonomonas	11		Gemmobacter	10				W5053	5231
			Antricoccus	10		Pygmaiobacter	10				Kineosphaera	5145
			Defluviicoccus	10		Succinivibrionaceae UCG-002	10				Lachnospiraceae FCS020 group	5060
			Murdochiella	7		Kineosphaera	9				Lawsonella	5039
			Myroides	7		Pirellula	9				Abiotrophia	5011
			Acholeplasma	6		UTBCD1	9				Faecalibacterium	5004
			Oceanobacter	6		Enterorhabdus	8				Tessaracoccus	5001
						GWE2-31-10	8				Erysipelatoclostridium	4986
						Rheinheimera	8				Pirellula	4919
						Rhodocytophaga	8				Pedobacter	4878
						UCG-002	8				Oscillibacter	4875
						Weeksella	8				Lentilactobacillus	4680
						Acetobacter	7				Granulicatella	4642
						Intestinibacter	7				Leadbetterella	4584
						Lapidilactobacillus	7				Peptococcus	4573
						Oligella	7				Candidatus Soleaferrea	4552
						Propioniciclava	7				Tepidiphilus	4486
						Pseudoalteromonas	7				Butyrivibrio	4426
						Succinivibrionaceae UCG-001	7				Elizabethkingia	4404
						Algoriphagus	6				Vibrio	4393
						Amylolactobacillus	6				Lysinibacillus	4384
						Arcobacter	6				Garicola	4365
						Aurantisolimonas	6				Neisseria	4339
						Breznakia	6				Acidibacter	4333
						Catenisphaera	6				Thermomonas	4315
						Flavonifractor	6				Ligilactobacillus	4296
						Marinospirillum	6				RB41	4288
						Porphyromonas	6				Massilia	4260
						Puia	6				Tetragenococcus	4177
						[Anaerorhabdus] furcosa group	5				Allorhizobium-Neorhizobium-Pararhizobium-Rhizobium	4175
						Altererythrobacter	5				Vitreoscilla	4162
						Brevundimonas	5				Perlucidibaca	4145
						Coprobacillus	5				Bosea	4125
						Curtobacterium	5				Pygmaiobacter	4100
						Halomonas	5				Paenibacillus	4092
						Levilactobacillus	5				Subdoligranulum	4084
						Moheibacter	5				Fournierella	4048
						Paenibacillus	5				Colidextribacter	4046
						Pedobacter	5				Gemmatimonas	4031
						Pir4 lineage	5				Succiniclasticum	3987
						Prevotella_7	5				Helcococcus	3976
						Rothia	5				Schlegelella	3937
						Selenomonas	5				Negativibacillus	3859
						Syntrophococcus	5				Haliangium	3839
						Ureibacillus	5				Levilactobacillus	3828
						Acidipropionibacterium	4				Achromobacter	3817
						Companilactobacillus	4				Sutterella	3815
						Haliangium	4				Chungangia	3693
						Odoribacter	4				Chthoniobacter	3579
						Paludicola	4				Proteiniphilum	3353
						Quinella	4				Planococcus	3341
						Rubellimicrobium	4				Pusillimonas	3168
						W5053	4				Gemmata	3166
						Actinotalea	3				H1	3161
						Aeromonas	3				Rheinheimera	3130
						Cereibacter	3				Georgenia	3097
						Dermatophilus	3				Caulobacter	3091
						Desemzia	3				Desulfotomaculum	3060
						Dielma	3				Fretibacterium	3055
						Eisenbergiella	3				Lapidilactobacillus	3023
						Faecalibacterium	3				Pseudoalteromonas	2912
						Fluviicola	3				Candidatus Udaeobacter	2888
						Gluconobacter	3				Aquamicrobium	2838
						Helcococcus	3				Latilactobacillus	2815
						Intestinimonas	3				Carnobacterium	2804
						Lachnospiraceae ND3007 group	3				Hyphomicrobium	2800
						Lachnospiraceae UCG-002	3				Pir4 lineage	2771
						Lachnospiraceae UCG-008	3				Aliicoccus	2766
						Massilia	3				[Eubacterium] ventriosum group	2754
						Methylobacterium-Methylorubrum	3				DNF00809	2717
						Mycoplasma	3				Megasphaera	2681
						Novosphingobium	3				Agromyces	2676
						p-1088-a5 gut group	3				Pseudorhodoferax	2664
						Pseudoxanthomonas	3				Algoriphagus	2554
						Raineyella	3				SH-PL14	2553
						Saccharopolyspora	3				Clostridium sensu stricto 6	2540
						Sanguibacter-Flavimobilis	3				Salmonella	2518
						Succinimonas	3				Citricoccus	2501
						Thermomonas	3				Haemophilus	2499
						Tyzzerella	3				Tolumonas	2476
						28-4	2				[Anaerorhabdus] furcosa group	2449
						Aeriscardovia	2				Marinomonas	2422
						Aliicoccus	2				Faecalitalea	2417
						Caenimonas	2				Bacillus	2386
						Candidatus Methanomethylophilus	2				Hydrogenophilus	2365
						Elusimicrobium	2				Enterorhabdus	2338
						Flexilinea	2				Iamia	2333
						Gallicola	2				Marinospirillum	2310
						Hyphomicrobium	2				SD04E11	2299
						Idiomarina	2				Aeribacillus	2245
						Ketogulonicigenium	2				Terrimonas	2230
						Kingella	2				Aliihoeflea	2217
						Klebsiella	2				Anaerovorax	2216
						Lacticaseibacillus	2				Piscinibacter	2199
						Latilactobacillus	2				SP3-e08	2197
						Methyloversatilis	2				GWE2-31-10	2124
						Myroides	2				Lysobacter	2067
						Ottowia	2				Oribacterium	2033
						Prevotellaceae YAB2003 group	2				Novosphingobium	2016
						Pusillimonas	2				Bdellovibrio	2001
						Ruminiclostridium	2				[Bacteroides] pectinophilus group	1989
						Trichococcus	2				Succinimonas	1987
						Trueperella	2				Pleomorphomonas	1985
						Veillonellaceae UCG-001	2				Lautropia	1973
						Verticiella	2				Blastococcus	1959
						Yaniella	2				Aeromicrobium	1943
						[Eubacterium] tenue group	1				Paeniglutamicibacter	1943
						Abiotrophia	1				Niabella	1916
						Acholeplasma	1				Solirubrobacter	1914
						Acidaminococcus	1				Pectobacterium	1907
						Actinobacillus	1				UCG-008	1890
						Adhaeribacter	1				Veillonella	1890
						Aeromicrobium	1				Oceaniovalibus	1843
						Agrococcus	1				Subgroup 10	1841
						Agromyces	1				Intrasporangium	1838
						Aliidiomarina	1				Companilactobacillus	1834
						Allorhizobium-Neorhizobium-Pararhizobium-Rhizobium	1				Desulfomicrobium	1822
						Aminobacter	1				Pontibacter	1804
						Ammoniphilus	1				Amylolactobacillus	1801
						Aquamicrobium	1				Alloiococcus	1791
						Arcanobacterium	1				Breznakia	1783
						Asaia	1				Asinibacterium	1740
						Bavariicoccus	1				Yersinia	1739
						BRH-c57	1				Alkanindiges	1723
						C1-B045	1				Acidipropionibacterium	1708
						Caldalkalibacillus	1				Nosocomiicoccus	1707
						Candidatus Chloroploca	1				Leptotrichia	1704
						Chelativorans	1				Quinella	1703
						Chthoniobacter	1				Acetobacter	1701
						Citrobacter	1				[Eubacterium] siraeum group	1697
						Coriobacteriaceae UCG-002	1				Providencia	1694
						CPla-4 termite group	1				Deinococcus	1684
						Cryobacterium	1				Lachnospiraceae ND3007 group	1683
						Defluviitaleaceae UCG-011	1				Taibaiella	1665
						Desulfovibrio	1				Candidatus Chloroploca	1654
						DMI	1				Sanguibacter-Flavimobilis	1635
						Duganella	1				Eikenella	1634
						Dyella	1				MND1	1622
						Erysipelotrichaceae UCG-008	1				p-1088-a5 gut group	1619
						Erysipelotrichaceae UCG-009	1				Dysgonomonas	1602
						Falsirhodobacter	1				Oligella	1599
						Fastidiosipila	1				Ornithobacterium	1594
						Fermentimonas	1				Skermanella	1588
						Fretibacterium	1				Rubrobacter	1584
						Gaiella	1				Luteolibacter	1571
						Gardnerella	1				Odoribacter	1554
						GCA-900066575	1				Pajaroellobacter	1537
						GKS98 freshwater group	1				Butyricicoccus	1531
						Granulicoccus	1				Ellin6067	1515
						Gulosibacter	1				Flaviaesturariibacter	1513
						H1	1				Peptoniphilus	1512
						Howardella	1				Pyramidobacter	1504
						Intrasporangium	1				Nitrospira	1497
						Jahnella	1				Trueperella	1496
						Janibacter	1				Cellulomonas	1492
						Kandleria	1				Yaniella	1477
						Komagataeibacter	1				Lachnospiraceae UCG-008	1473
						Lachnospiraceae FE2018 group	1				Fluviicola	1463
						Lampropedia	1				Coprobacillus	1462
						Leadbetterella	1				Arenimonas	1453
						Legionella	1				Opitutus	1429
						Luteococcus	1				Parvibacter	1403
						Luteolibacter	1				Aeromonas	1398
						Macellibacteroides	1				Salana	1397
						Macrococcus	1				Desemzia	1395
						Mariniflexile	1				Paludicola	1386
						Megasphaera	1				Streptomyces	1359
						Methylophaga	1				Flavonifractor	1358
						Millisia	1				Gallicola	1355
						Moraxella	1				Catenisphaera	1339
						Murdochiella	1				Alishewanella	1325
						Nakamurella	1				Reyranella	1323
						Niastella	1				Timonella	1319
						Oribacterium	1				Bradyrhizobium	1296
						Oxalicibacterium	1				FD2005	1275
						Paeniglutamicibacter	1				Faucicola	1271
						Papillibacter	1				Hydrogenophaga	1247
						Pelomonas	1				Fimbriiglobus	1245
						Peptococcus	1				Selenomonas	1239
						Peptoniphilus	1				[Eubacterium] ruminantium group	1238
						Persicitalea	1				Sumerlaea	1236
						Petrimonas	1				Syntrophococcus	1228
						Plastorhodobacter	1				Curtobacterium	1199
						Polaromonas	1				Bryobacter	1194
						Polycyclovorans	1				Actinotalea	1193
						Poseidonibacter	1				Dermatophilus	1182
						Propionibacterium	1				Oscillospira	1177
						Proteiniphilum	1				Lacticaseibacillus	1142
						Pseudaminobacter	1				Klebsiella	1140
						Pseudobutyrivibrio	1				Loigolactobacillus	1135
						Pseudohongiella	1				OLB8	1122
						Pseudoscardovia	1				Fervidobacterium	1119
						Pullulanibacillus	1				Paucibacter	1114
						Raoultibacter	1				Roseomonas	1112
						Reyranella	1				Peredibacter	1107
						Rhodobacter	1				Psychroglaciecola	1101
						Ruminofilibacter	1				Arcobacter	1079
						Shewanella	1				Niastella	1076
						Sinibacillus	1				Bauldia	1069
						Skermanella	1				Peptostreptococcus	1067
						Solobacterium	1				Pseudonocardia	1055
						Sphingomonas	1				Petrimonas	1049
						Streptobacillus	1				Brevibacillus	1038
						Subdoligranulum	1				Cryobacterium	1031
						Subgroup 10	1				Flavisolibacter	1011
						Taibaiella	1				Ohtaekwangia	1008
						Terracoccus	1				Xylophilus	1005
						Terriglobus	1				Nakamurella	996
						Tetrasphaera	1				Dielma	975
						Thauera	1				Flexilinea	973
						Thermobacillus	1				Idiomarina	971
						Thiobacillus	1				Intestinimonas	964
						Thiopseudomonas	1				Fermentimonas	958
						Tuzzerella	1				Howardella	954
						UBA6140	1				Gallibacterium	947
						UCG-008	1				Aurantisolimonas	933
						Vitreoscilla	1				Defluviitaleaceae UCG-011	923
						Xanthomonas	1				Ramlibacter	920
						Xylophilus	1				Mycobacterium	919
											Acidothermus	912
											Cellvibrio	908
											Burkholderia-Caballeronia-Paraburkholderia	905
											[Ruminococcus] gnavus group	903
											Lachnospiraceae UCG-002	902
											Conchiformibius	900
											Candidatus Solibacter	871
											Pedomicrobium	868
											Lachnospiraceae FE2018 group	856
											Raineyella	844
											Persicitalea	837
											Ferruginibacter	830
											Parapusillimonas	819
											Acetatifactor	818
											Pseudobutyrivibrio	818
											Shuttleworthia	818
											Sorangium	811
											Ruminofilibacter	805
											Okibacterium	802
											Sharpea	799
											Thauera	783
											Adhaeribacter	781
											Cerasicoccus	779
											DMI	766
											Clostridium sensu stricto 10	746
											Eisenbergiella	739
											Succinatimonas	732
											Paucilactobacillus	727
											Desulfobulbus	723
											Miniimonas	722
											Fonticella	720
											Brochothrix	708
											Chelativorans	707
											Haoranjiania	694
											Mucilaginibacter	690
											Gelidibacter	687
											Pseudarcobacter	684
											Thiobacillus	682
											Capnocytophaga	681
											Plastorhodobacter	679
											Riemerella	678
											Symbiobacterium	678
											Variovorax	678
											Bavariicoccus	676
											Acidiphilium	669
											Kandleria	666
											Enteractinococcus	664
											probable genus 10	661
											Gulosibacter	658
											Roseimicrobium	656
											TM7x	653
											Roseimaritima	645
											OM27 clade	644
											Phenylobacterium	644
											Marmoricola	641
											Papillibacter	637
											Dyadobacter	632
											Thermobacillus	626
											Shewanella	623
											Micromonospora	621
											Myroides	616
											Steroidobacter	613
											Aeriscardovia	611
											Oxalicibacterium	607
											Erysipelotrichaceae UCG-009	605
											Paenisporosarcina	604
											Vicinamibacter	603
											28-4	589
											CAG-352	588
											Raoultibacter	585
											Legionella	580
											Antricoccus	579
											Candidatus Alysiosphaera	568
											Gordonia	567
											ADurb.Bin063-1	563
											Motilibacter	555
											Stenotrophobacter	549
											Acidaminococcus	539
											Hungatella	529
											Planomicrobium	522
											JGI 0001001-H03	516
											Pasteurella	510
											Ochrobactrum	509
											Brooklawnia	505
											Rhodoplanes	503
											Verrucomicrobium	502
											OLB17	501
											S5-A14a	498
											AKYG587	496
											Actinomycetospora	488
											Ilumatobacter	485
											Ruminiclostridium	484
											Limnobacter	482
											Solobacterium	481
											Acholeplasma	476
											Aminobacter	476
											Cereibacter	472
											Lacticigenium	472
											Verticiella	465
											Camelimonas	464
											Terrabacter	461
											Singulisphaera	460
											Conexibacter	457
											Chryseolinea	453
											Rhodopseudomonas	450
											Gluconobacter	447
											Proteiniclasticum	437
											Pelagibacterium	436
											Pelomonas	433
											Lachnospira	431
											Rubellimicrobium	430
											Jahnella	428
											YC-ZSS-LKJ147	427
											Pseudofulvimonas	426
											Caldalkalibacillus	419
											Poseidonibacter	419
											Oceanobacter	418
											Kingella	417
											Desulfitispora	416
											Algoriella	413
											Brachymonas	413
											Candidatus Omnitrophus	413
											Paenarthrobacter	410
											Aquisphaera	405
											Hymenobacter	404
											Sphingopyxis	404
											Ketogulonicigenium	401
											Aequorivita	397
											Candidatus Riegeria	397
											Aestuariicella	392
											Macellibacteroides	392
											Lampropedia	391
											CL500-29 marine group	385
											Sphingorhabdus	384
											Prevotellaceae YAB2003 group	383
											Edaphobaculum	381
											Pseudaminobacter	364
											Victivallis	364
											Vitellibacter	364
											OLB12	355
											Candidatus Methanomethylophilus	350
											Archangium	345
											Dongia	345
											Methylophaga	345
											P3OB-42	343
											Rhodopirellula	343
											Oryzihumus	342
											Vagococcus	340
											Sphaerochaeta	335
											Castellaniella	330
											Nocardia	330
											Pseudorhizobium	330
											Citrobacter	329
											Zavarzinella	327
											[Eubacterium] saphenum group	325
											Thermoanaerobacterium	325
											Aliidiomarina	324
											Fastidiosipila	321
											Microlunatus	321
											Elusimicrobium	319
											Geodermatophilus	319
											Granulicoccus	309
											Caldibacillus	308
											Candidatus Nostocoida	305
											Luteitalea	304
											Lentimicrobium	300
											Phaselicystis	300
											Pseudochrobactrum	299
											Ensifer	298
											Mesorhizobium	298
											Tuzzerella	293
											Aridibacter	291
											Dermacoccus	291
											UTBCD1	291
											Bacteriovorax	290
											Microcoleus PCC-7113	287
											Candidimonas	286
											Erythrobacter	286
											Paludisphaera	284
											Lacibacter	281
											Neorhizobium	281
											Rhodobacter	276
											Ellin517	275
											Ralstonia	273
											Truepera	273
											Chthonomonas	271
											Oceanobacillus	271
											IheB3-7	267
											Macrococcus	267
											Limnohabitans	266
											Mitsuokella	264
											Saccharopolyspora	264
											Caproiciproducens	263
											Allofustis	261
											Ammoniphilus	261
											Anaeromyxobacter	260
											Citreicella	260
											Roseisolibacter	260
											GCA-900066575	257
											Solitalea	254
											Tabrizicola	253
											[Eubacterium] xylanophilum group	251
											Hylemonella	251
											Chloronema	250
											Friedmanniella	250
											Ahniella	248
											Pseudohongiella	248
											Tychonema CCAP 1459-11B	248
											Veillonellaceae UCG-001	247
											Actinomadura	244
											Anaerocolumna	244
											Bizionia	240
											Erysipelotrichaceae UCG-008	239
											Mariniflexile	239
											Pseudolabrys	239
											Aggregatibacter	238
											Alcaligenes	236
											Propionicicella	236
											Arcticibacter	232
											Azospirillum	232
											Asaccharospora	227
											Subsaxibacter	226
											mle1-7	224
											Shinella	224
											Oerskovia	218
											Panacagrimonas	218
											Alcanivorax	215
											SM1A02	215
											Patulibacter	214
											Dyella	209
											Fusicatenibacter	209
											Clostridium sensu stricto 7	208
											C1-B045	205
											FCPS473	205
											Zobellella	204
											Polycyclovorans	202
											Mobilicoccus	201
											Rhodococcus	201
											Hassallia	199
											Mycoplana	199
											Xylanibacillus	199
											Falsirhodobacter	196
											Parafilimonas	196
											Robinsoniella	196
											Schwartzia	196
											Enteroscipio	195
											Propionivibrio	195
											Kribbella	194
											Pullulanibacillus	191
											Nordella	190
											Oikopleura	190
											Alkalibacterium	189
											Sellimonas	187
											Clavibacter	186
											Denitrobacterium	186
											Marisediminicola	186
											SWB02	186
											IMCC26207	184
											Millisia	182
											Nitrosospira	181
											Agrococcus	180
											Telmatocola	180
											Solibacillus	177
											Anaerofustis	176
											Duganella	176
											Pedosphaera	176
											Xanthomonas	176
											Povalibacter	175
											Prosthecobacter	175
											Sinibacillus	174
											Candidatus Aquiluna	172
											Filobacterium	172
											Lysinimicrobium	170
											Arsenicitalea	168
											Parvimonas	168
											Marinilutecoccus	167
											Parviterribacter	167
											Buttiauxella	164
											Sedimentibacter	164
											Qipengyuania	163
											Murimonas	161
											OLB13	160
											Paenochrobactrum	160
											Puia	158
											Acidipila-Silvibacterium	157
											Hyphomonas	156
											CPla-4 termite group	155
											Hirschia	155
											Tyzzerella	155
											UBA6140	152
											BRH-c57	150
											Noviherbaspirillum	150
											Amaricoccus	149
											UCG-007	149
											Azohydromonas	148
											JCM 18997	148
											Gordonibacter	147
											Thermicanus	147
											Brucella	146
											Sporosarcina	146
											Sphaerobacter	143
											GKS98 freshwater group	142
											Belnapia	141
											Litorilinea	141
											Tetrasphaera	141
											Azoarcus	140
											Anaerocella	139
											Clostridium sensu stricto 2	137
											FFCH7168	137
											Polaromonas	136
											Butyricimonas	135
											Coriobacteriaceae UCG-002	135
											Amnipila	134
											Janthinobacterium	133
											Domibacillus	131
											Angustibacter	130
											Limibaculum	129
											Rhizobacter	129
											Aestuariimicrobium	128
											Rhodocytophaga	128
											Schumannella	128
											Serratia	128
											Ercella	127
											Clostridium sensu stricto 13	126
											Pseudoscardovia	126
											Cupriavidus	125
											Actinokineospora	121
											Arsenicicoccus	120
											Parasegetibacter	120
											Herbinix	119
											Oligoflexus	119
											Arcanobacterium	117
											Brumimicrobium	116
											Myxococcus	116
											Pseudoduganella	113
											Caldicoprobacter	112
											Corticicoccus	112
											Moryella	111
											Nannocystis	109
											Propionibacterium	109
											Salinimicrobium	108
											Humibacillus	107
											Hypnocyclicus	106
											Lapillicoccus	105
											IS-44	103
											Solimonas	102
											Frondihabitans	100
											Sandaracinobacter	99
											Marinilactibacillus	98
											Sporacetigenium	98
											Thiopseudomonas	98
											[Acetivibrio] ethanolgignens group	97
											Ignatzschineria	96
											Flavitalea	95
											Galbitalea	95
											Methylobacillus	95
											Albirhodobacter	94
											Cellulosimicrobium	94
											Candidatus Xiphinematobacter	93
											Dinghuibacter	93
											Janibacter	93
											Abditibacterium	91
											Desulfosporosinus	91
											Luedemannella	91
											Aetherobacter	89
											Candidatus Babela	89
											Granulicella	89
											Helcobacillus	89
											Jatrophihabitans	89
											Nitrosarchaeum	89
											possible genus 04	89
											Virgibacillus	89
											Ideonella	88
											[Eubacterium] tenue group	87
											Parasporobacterium	87
											Aliivibrio	86
											Serinicoccus	86
											Thermoactinomyces	86
											Asaia	84
											Aureimonas	83
											Geminicoccus	83
											Luteibacter	83
											Parapedobacter	83
											Lacunisphaera	82
											Terrimicrobium	82
											Agrilactobacillus	80
											Blastocatella	80
											Diplosphaera	80
											U29-B03	80
											Oligotropha	79
											Dubosiella	78
											Komagataeibacter	76
											Vulgatibacter	76
											Isobaculum	75
											Arenibacter	74
											Filobacillus	73
											Rhodomicrobium	73
											Plot4-2H12	72
											Couchioplanes	71
											Labrys	70
											Raoultella	70
											Alicyclobacillus	69
											Gemella	69
											Kineosporia	68
											Paenalcaligenes	68
											Schleiferilactobacillus	68
											Dokdonella	67
											Olivibacter	67
											Caenimonas	66
											Catonella	66
											Fenollaria	66
											Pseudorhodoplanes	66
											Actinoplanes	65
											Ezakiella	65
											Gluconacetobacter	65
											Methanobacterium	65
											Nonomuraea	65
											Pseudactinotalea	65
											Anaerolinea	63
											[Streptomyces] thermoautotrophicus	62
											Lachnospiraceae UCG-006	60
											Simplicispira	59
											Bernardetia	58
											Hamadaea	58
											Longispora	57
											Tomitella	57
											Defluviimonas	55
											hoa5-07d05 gut group	55
											Xanthobacter	55
											Haloactinopolyspora	53
											Proteocatella	53
											Candidatus Koribacter	52
											Defluviicoccus	52
											Planctomicrobium	52
											Subtercola	52
											Herpetosiphon	50
											Inquilinus	50
											Mageeibacillus	50
											Nitrolancea	50
											Pseudacidovorax	50
											Sporomusa	50
											Ulvibacter	50
											Martelella	49
											Sandaracinus	49
											Tardiphaga	49
											Demequina	47
											Afifella	46
											Enhygromyxa	46
											Filifactor	46
											Rhodanobacter	46
											Polyangium	45
											[Eubacterium] oxidoreducens group	44
											Herminiimonas	44
											Chitinophaga	43
											Erysipelotrichaceae UCG-003	43
											Lachnospiraceae NC2004 group	43
											Modestobacter	43
											[Eubacterium] fissicatena group	42
											Clostridium sensu stricto 4	42
											Aquicella	41
											Bryocella	41
											Dechloromonas	41
											Pantoea	41
											Planctopirus	41
											Amphibacillus	40
											HSB OF53-F07	40
											Nocardiopsis	40
											Vampirovibrio	40
											CL500-3	39
											Gryllotalpicola	39
											Saccharibacillus	39
											Wenxinia	38
											Zoogloea	38
											Bartonella	37
											Mariniradius	37
											Streptobacillus	37
											Tepidimicrobium	37
											Rhodopila	36
											Sulfophobococcus	35
											Yoonia-Loktanella	35
											Acidisphaera	34
											Helicobacter	34
											Longimicrobium	34
											Psychrobacillus	34
											UCG-012	34
											Marinicella	33
											Oceanisphaera	33
											Rhizorhapis	33
											Secundilactobacillus	33
											IMCC26134	32
											Methylomicrobium	32
											Slackia	32
											Soonwooa	31
											Tundrisphaera	31
											Cohnella	30
											Fulvimonas	30
											Marinobacter	30
											Tepidisphaera	30
											Terriglobus	30
											Angelakisella	29
											Bythopirellula	29
											Methanosarcina	29
											Methylotenera	29
											Pseudogracilibacillus	29
											Pseudopedobacter	29
											Alsobacter	28
											Bordetella	28
											Isosphaera	28
											Paraeggerthella	28
											Seohaeicola	28
											WCHB1-32	28
											Epulopiscium	27
											Haloferula	27
											Methylibium	27
											Plantibacter	27
											Constrictibacter	26
											Dialister	26
											Muricauda	26
											Spirillospora	26
											SZB85	26
											Telluria	26
											Alkaliflexus	25
											Ammoniibacillus	25
											Kouleothrix	25
											Lachnobacterium	25
											Planktosalinus	25
											Rufibacter	25
											Blastopirellula	24
											Cytophaga	24
											Eubacterium	24
											Oceanicella	24
											Sphingoaurantiacus	24
											Williamsia	24
											Aquincola	23
											Formosa	23
											Anaerospora	22
											BD1-7 clade	22
											Brevifollis	22
											Brevinema	22
											Candidatus Methanogranum	22
											Pelosinus	22
											Pigmentiphaga	22
											RumEn M2	22
											Pseudoramibacter	21
											Tersicoccus	21
											Desulfuromonas	20
											Endomicrobium	20
											Methylosarcina	20
											Salegentibacter	20
											Cryomorpha	19
											Virgisporangium	19
											1174-901-12	18
											Craurococcus-Caldovatus	18
											Falsochrobactrum	18
											Flavihumibacter	18
											GTL1	18
											Propionispira	18
											Sediminispirochaeta	18
											Spirosoma	18
											Tumebacillus	18
											Ellin6055	17
											Haloechinothrix	17
											Methanimicrococcus	17
											Terribacillus	17
											Acetoanaerobium	16
											Asticcacaulis	16
											Chthonobacter	16
											Pseudoflavonifractor	16
											Synechococcus CC9902	16
											AR15	15
											Bergeriella	15
											Candidatus Ovatusbacter	15
											LD29	15
											Salinarimonas	15
											Acidocella	14
											Bilophila	14
											Brackiella	14
											Caldimonas	14
											Harryflintia	14
											Marinimicrobium	14
											Marinococcus	14
											Nostocoida	14
											Pseudosphingobacterium	14
											Roseimarinus	14
											Rubritepida	14
											Synergistes	14
											Zavarzinia	14
											ADurb.Bin118	13
											BIyi10	13
											Schlesneria	13
											Sporobacter	13
											Chiayiivirga	12
											Clostridium sensu stricto 8	12
											Filimonas	12
											Lechevalieria	12
											Pelobium	12
											Segetibacter	12
											Shimazuella	12
											Sva0996 marine group	12
											Candidatus Berkiella	11
											Chujaibacter	11
											Egicoccus	11
											Candidatus Entotheonella	10
											Fructobacillus	10
											Glycomyces	10
											Niveitalea	10
											Pontibacterium	10
											Acaricomes	9
											Acidicaldus	9
											Aquamonas	9
											Candidatus Arthromitus	9
											Clostridium sensu stricto 16	9
											Paenirhodobacter	9
											possible genus Sk018	9
											Pricia	9
											Silvanigrella	9
											Sulfurimonas	9
											Tahibacter	9
											Xiangella	9
											Asaccharobacter	8
											Candidatus Methanoplasma	8
											Dactylosporangium	8
											Dickeya	8
											Jonesia	8
											Klugiella	8
											Membranicola	8
											Nibrella	8
											Pseudenhygromyxa	8
											Thermopolyspora	8
											Trichormus HINDAK 2001-4	8
											Allostreptomyces	7
											Anaerobiospirillum	7
											Anaerobium	7
											Ga0074140	7
											Mucinivorans	7
											[Clostridium] innocuum group	6
											Acidisoma	6
											Aggregicoccus	6
											Candidatus Captivus	6
											Citrifermentans	6
											Cuneatibacter	6
											Desulfoprunum	6
											Erysipelotrichaceae UCG-006	6
											Floricoccus	6
											Hyalangium	6
											Luethyella	6
											Methylarcula	6
											Nitrobacter	6
											Oblitimonas	6
											Oscillochloris	6
											Oxalophagus	6
											Perexilibacter	6
											Procabacter	6
											Rudaeicoccus	6
											Rudaibacter	6
											Terracoccus	6
											UTCFX1	6
											Actinobaculum	4
											Antarcticibacterium	4
											Asteroleplasma	4
											Bombiscardovia	4
											Candidatus Paracaedibacter	4
											Cavicella	4
											Conservatibacter	4
											DEV008	4
											Edaphobacter	4
											Emticicia	4
											Nitrosomonas	4
											Polycladomyces	4
											Siccirubricoccus	4
											Succinispira	4
											Suttonella	4
											Telmatospirillum	4
											Deinobacterium	3
											Microbulbifer	2
